# Supplementary material for: Electrospun Fibers Encapsulating Triticum vulgare Extract as a Potential Scaffold for the Regeneration of Subepithelial Connective Tissue
Source: Molecules. 2026 May 1;31(9):1505. doi: 10.3390/molecules31091505 (PMC13165391; doi:10.3390/molecules31091505)
Supplement: Supplementary file 1 [file molecules-31-01505-s001.zip]

Archive with 1 entries (1 files):
- molecules-4154061-supplementary.pdf
